# Supplementary material for: Hepatitis C virus induces oxidation and degradation of apolipoprotein B to enhance lipid accumulation and promote viral production
Source: PLoS Pathog. 2021 Sep 7;17(9):e1009889. doi: 10.1371/journal.ppat.1009889 (PMC8448335; doi:10.1371/journal.ppat.1009889)
Supplement: S1 Data — (XLSX) [file ppat.1009889.s006.xlsx]

## Sheet: 1D
ApoB mRNA (fold change)
HCV (day)	0	1	2	3	4
	1	1.32671	0.85311	1.01117	1.20857
	1	1.11582	1.15152	1.0747	1.34425
	1	1.12446	1.12214	1.19303	1.20857

## Sheet: 1F
Mean fluorence intensity of ApoB
core-negative	core-positive
12130	1907
10149	1763
10587	1398
Mean fluorence intensity of lipid droplets
core-negative	core-positive
3447	7297
3097	7217
2827	7690

## Sheet: 2A
ApoB/Actin
lane:	1	2	3	4	5	6	7	8
	1	1.41646	1.89781	2.88125	0.188572	0.692044	0.977599	1.59217
	1	1.27084	1.51696	1.99133	0.156421	0.557047	0.871054	1.3746
	1	1.33109	1.56855	2.34455	0.250452	0.600576	0.920349	1.75057

## Sheet: 2B
ApoB/Actin
lane:	1	2	3	4	5	6	7	8
	1	2.23777	1.03106	1.27931	0.252722	1.35445	0.223221	0.503019
	1	2.05307	1.04932	1.09595	0.310326	1.28645	0.389732	0.576695

## Sheet: 2C
ApoB/Actin
lane:	1	2	3	4	5	6	7	8	9	10
	1	2.56169	1.63877	1.78875	1.98525	0.340336	1.95962	1.19712	1.61077	1.7903
	1	2.52996	1.72616	1.88425	1.94149	0.433581	2.52006	1.36307	1.90814	2.21428

## Sheet: 2D
ApoB/Actin
lane:	1	2	3	4	5	6	7	8	9	10
	1	1.99191	1.03574	1.08174	1.04266	0.396695	1.33357	0.415619	0.413224	0.430504
	1	2.28604	0.994074	1.04268	1.01486	0.374734	1.43023	0.342258	0.355107	0.392004

## Sheet: 2E
ApoB/Actin
lane:	1	2	3	4	5	6	7	8	9	10
	1	2.1272	1.16984	1.27426	1.3626	0.422752	1.52231	0.438244	0.396742	0.434424
	1	2.0787	1.06675	1.15671	1.53743	0.417128	1.25777	0.429336	0.477065	0.400739

## Sheet: 3A
ApoB/Actin
lane:	1	2	3	4	5	6	7	8	9	10
	1	2.08601	1.78663	2.73106	3.04663	0.362256	1.54924	0.372232	0.327172	0.308305
	1	1.89025	1.56634	2.23773	2.43304	0.4303	1.66916	0.40626	0.427002	0.395904

## Sheet: 3B
ApoB/Actin
lane:	1	2	3	4	5	6	7	8	9	10
	1	2.19449	1.08211	1.40848	1.83756	0.392824	1.76774	0.393558	0.351349	0.377289
	1	2.04264	1.30072	1.53657	1.61888	0.269094	1.19487	0.318078	0.288738	0.291955

## Sheet: 3C
ApoB/Actin
lane:	1	2	3	4
	1	1.62133	0.338486	0.326737
	1	1.68097	0.407522	0.488517

[truncated: 33 more sheets: 3D, 4B, 4C, 5A, 5C, 5F, 6D, 6E, 7A, 7B, 7C, 7D, 8C, 8D, 8F, 8G, 8H, 9C, 9D, 9F …]
